# Supplementary material for: Improved methods for magnetic purification of malaria parasites and haemozoin
Source: Malar J. 2010 Jan 14;9:17. doi: 10.1186/1475-2875-9-17 (PMC2817699; doi:10.1186/1475-2875-9-17)
Supplement: Additional file 1 — Magnetic purification stand design files. A zip file containing three STL files corresponding to the body, lid, and legs of the purification stand. These files can be directly loaded into 3D printer software. [file 1475-2875-9-17-S1.ZIP]

Archive with 4 entries (3 files):
- magneticStandParts/magnetJig_5cyl_4col_lid_v2.STL
- magneticStandParts/magnetJig_5cyl_4col_v3.STL
- magneticStandParts/magnetJig_Legs_2inch_v1.STL
- magneticStandParts/
